# Supplementary material for: Silk Gland Factor 1 Plays a Pivotal Role in Larval Settlement of the Fouling Mussel Mytilopsis sallei
Source: Biology (Basel). 2024 Jun 5;13(6):417. doi: 10.3390/biology13060417 (PMC11200471; doi:10.3390/biology13060417)
Supplement: Supplementary file 1 [file biology-13-00417-s001.zip]

Archive with 1 entries (1 files):
- biology-2969870-supplementary.pdf
